# Supplementary material for: Antibacterial and Antifungal Activities of Cimbopogon winterianus and Origanum syriacum Extracts and Essential Oils against Uropathogenic Bacteria and Foodborne Fungal Isolates
Source: Foods. 2024 May 27;13(11):1684. doi: 10.3390/foods13111684 (PMC11171924; doi:10.3390/foods13111684)
Supplement: Supplementary file 1 [file foods-13-01684-s001.zip]

Archive with 1 entries (1 files):
- foods-2998124-supplementary.pdf
